# Supplementary material for: Two Auxinic Herbicides Affect Brassica napus Plant Hormone Levels and Induce Molecular Changes in Transcription
Source: Biomolecules. 2021 Aug 4;11(8):1153. doi: 10.3390/biom11081153 (PMC8391463; doi:10.3390/biom11081153)
Supplement: Supplementary file 1 [file biomolecules-11-01153-s001.zip]

Archive with 1 entries (1 files):
- biomolecules-1312261-supplementary.pdf
